# Supplementary material for: Genetic Diversity and Phylogeography of the Relict Tree Fern Culcita macrocarpa: Influence of Clonality and Breeding System on Genetic Variation
Source: Plants (Basel). 2024 Jun 7;13(12):1587. doi: 10.3390/plants13121587 (PMC11207926; doi:10.3390/plants13121587)
Supplement: Supplementary file 1 [file plants-13-01587-s001.zip]

Archive with 1 entries (1 files):
- plants-2985952-supplementary.pdf
